# Supplementary material for: Physicochemical and Photocatalytic Properties under Visible Light of ZnO-Bentonite/Chitosan Hybrid-Biocompositefor Water Remediation
Source: Nanomaterials (Basel). 2021 Dec 29;12(1):102. doi: 10.3390/nano12010102 (PMC8746606; doi:10.3390/nano12010102)
Supplement: Supplementary file 1 [file nanomaterials-12-00102-s001.zip]

Archive with 1 entries (1 files):
- nanomaterials-1513510-supplementary.pdf
